# Supplementary material for: Antimicrobial Activity of Diffusible and Volatile Metabolites Emitted by Beauveria bassiana: Chemical Profile of Volatile Organic Compounds (VOCs) Using SPME-GC/MS Analysis
Source: Plants (Basel). 2023 Aug 3;12(15):2854. doi: 10.3390/plants12152854 (PMC10421005; doi:10.3390/plants12152854)
Supplement: Supplementary file 1 [file plants-12-02854-s001.zip]

Archive with 1 entries (1 files):
- plants-2488594-supplementary.pdf
